# Supplementary material for: Delivery Mode Impacts Gut Bacteriophage Colonization During Infancy
Source: Gut Microbes Rep. 2025 Mar 14;2(1):2464631. doi: 10.1080/29933935.2025.2464631 (PMC12352455; doi:10.1080/29933935.2025.2464631)
Supplement: Supp Table 1.xlsx [file KGMR_A_2464631_SM7347.xlsx]

## Sheet: Sheet1
Median time	Median total_length	Median number of contigs	Median mean_length	Median longest contig	Median shortest contig	Median N_count	Median Gaps	Median N50	Median N50n	Median N70	Median N70n	Median N90	Median N90n
BIRTH	16719811	1900	2385.87	20017.5	1000	105	1.5	3648	3.5	1566.5	80	1218.5	13.5
2m	29181169	4369	6037.01	529232	1000	9930	379	26730	200	6647	688	1756	2546
6m	41763265	7882	5259.18	423429	1000	17230	675	14982	444	5062	1364	1605	4426
12m	65045173	14219	4555.3	403161	1000	30126	1415	11194	996	3731	3102	1478	8620
24m	7.38947e+07	18321	3922	404908	1000	43005	1885	8305.5	1623.5	2983.5	4883	1390	12103
